# Supplementary material for: Factors associated with uptake and acceptability of cervical cancer screening among female sex workers in Northeastern Uganda: A cross-sectional study
Source: PLoS One. 2025 Jan 24;20(1):e0312988. doi: 10.1371/journal.pone.0312988 (PMC11759397; doi:10.1371/journal.pone.0312988)
Supplement: S1 Data — (CSV) [file pone.0312988.s001.csv]

Facility_level	Age	Religion	Other_Religion	Marital_status	Regular_sex_part	Sex_part_perday	Sex_work_duration	Biological_children	Educ_level	Formal_employment	Job_kind	Hospital_income	Distance_2_facility	Facility_ownership	Facility_level2	CXCA_offered	Smoking_currently	Ever_smoked	Smoking_years	Alcohol_currently	Alcohol_ever	Alcohol_years	FP_currently	FP_method	Other_FP_mehtod	HIV_status	ART_medic	PrEP_status	STI_ever	STI_type	Specify_other_STI	STI_times	Medical_checkup	Age_at_1st_sex	CXCA_screened_ever	CXCA_When_ago	CXCA_method	CXCA_result	CXCA_treated	CXCA_why_never	CXCA_why_never_specify	CXCA_fam_hist	CXCA_uptake	CXCA_preference_method
4	41	1		2	2	1	3	5	3	2	3	3	1	1	4	2	1	1		1	2	6	2	3		2	2		1				1	17	1					1		2	2	2
4	25	1		4	3	2	4	1	2	2	3	3	1	1	4	2	1	1		2	2	1	2	3		1		1	1				2	16	1					5	Doesn't feel any pain around the womb	1	2	2
4	31	1		4	3	1	1	2	3	2	4	4	1.2	1	4	3	1	1		2	2	1	2	3		1		1	2	5	Candida	3	1	13	1					5	Never got the chance	1	2	2
4	39	3		4	3	5	5	3	3	2	3	3	0.5	1	4	2	1	1		1	2	10	2	5		1		1	1				2	12	2	2	2	1				1	2	2
4	48	1		1	10	3	0.1	2	3	2	3	3	1	1	4	3	1	1		2	2	0	2	3		2	2		1				5	16	1					1		1	2	3
4	22	3		1	3	2	2	0	3	2	4	4	1	1	4	2	1	1		2	2	7	2	1		1		2	2	1		2	1	16	1					5	She had fear	1	2	1
4	37	1		4	2	12	2	6	2	2	4	2	1	1	4	2	1	1		1	1		2	3		1		2	2	1		1	1	16	1					5	Because she doesn't have any problem	1	2	3
4	31	1		1	3	3	3	3	2	2	3	3	1	1	4	2	1	1		2	2	4	2	2		2	2		2	1		1	2	17	2	1	3	1				2	2	3
4	20	5	Isamasiya	1	6	6	2	1	2	2	3	3	1	1	4	3	1	1		1	1		2	3		1		2	2	1		2	1	16	1					5	She has never had about cancer of the cervix	1	2	3
4	30	3		2	2	1	6	2	3	2	1	1	0.1	1	4	2	1	1		1	1		1			1		2	2	5	Uti	1	5	18	1					5	She never went to hospital for screening when they told her	1	2	2
4	23	1		4	3	1	3	3	2	2	4	4	0.1	1	5	2	1	1		1	1		2	2		1		2	1				1	18	1					1		1	2	3
4	19	4		1	1	2	4	0	2	1		3	1	1	4	3	2	2	4	2	2	4	2	2		1		1	1				2	15	1					4		1	2	2
4	29	1		1	1	2	1	2	3	2	2	2	1	1	4	2	1	1		2	2	4	2	3		1		1	2	1		1	1	18	1					4		1	2	2
4	28	3		1	1	1	2	0	3	2	4	4	1	1	4	2	1	1		2	2	11	2	3		1		1	1				2	17	1					4		1	2	2
4	27	1		1	3	2	3	1	3	2	4	4	1	1	4	3	1	1		2	2	9	2	2		1		2	2	1		1	1	13	1					1		1	2	2
4	38	1		4	3	2	5	3	3	2	3	3	2	1	4	3	1	1		1	1		2	3		1		2	2	1		2	2	17	1					2		2	2	2
4	30	3		1	6	8	3	1	2	1		3	1	1	4	3	1	2	2	2	2	4	2	3		1		1	1				1	14	1					1		1	2	2
4	22	1		1	1	10	6	1	3	1		3	0.6	1	4	3	1	1		2	2	6	2	3		1		1	1				2	16	1					4		1	2	2
4	23	3		1	6	6	4	0	3	1		3	0.5	1	4	2	1	1		2	2	4	2	3		1		1	2	3		3	2	15	1					1		1	2	2
4	30	3		4	1	5	7	3	2	2	4	3	2	1	4	2	1	1		1	1		2	2		1		1	1				5	15	1					4		1	2	2
4	25	4		4	2	2	2	1	3	2	2	2	0.6	1	4	3	1	1		1	2	1	2	5		1		1	2	5	Candida	2	2	19	1					5	Never took time to go to the health center.	1	2	2
4	27	3		1	3	3	2	3	3	2	4	3	0.7	1	4	2	1	1		2	2	3	2	3		1		1	1				1	20	1					3		1	2	2
4	23	3		2	2	1	15	3	3	2	2	2	1	1	4	1	1	1		1	1		2	2		1		2	2	1		1	1	17	1					2		1	2	1
4	35	1		2	2	1	2	7	1	2	4	4	1	1	4	1	1	1		2	2	12	1			2	2		1				3	14	2	1	1	1				1	1
4	18	1		1	3	1	2	0	4	2	2	1	2	1	4	2	1	1		2	2	0	1			1		2	1				3	16	2	1	3	1				1	2	3
4	19	1		1	3	1	0.1	0	2	1		4	0.5	1	4	1	2	2	0.1	2	2	0	1			2	2		1				1	15	1					2		1	1
4	23	1		1	3	6	3	0	3	2	4	3	1	1	4	3	1	1		2	2	2	2	3		1		1	2	5	Candida	2	2	18	1					1		1	2	2
4	29	1		1	6	4	17	3	2	2	3	3	1	1	4	2	1	1		2	2	17	2	3		1		1	2	3		11	1	12	1					3		1	2	2
4	38	3		1	6	6	5	4	1	2	3	3	0.5	1	4	2	1	1		2	2	4	2	3		2	2		2	5	Candida	9	1	17	1					5	Fear	1	2	2
4	24	4		1	1	2	10	3	1	1		3	2	1	4	2	1	1		1	1		2	2		2	2		1				5	16	2	2	1	1				1	2	2
4	48	3		1	0	4	30	0	1	1		3	2	1	4	2	1	1		2	2	28	1			2	2		2	1		5	4	18	2	1	2	1				1	2	2
4	32	3		1	1	6	8	3	2	1		3	0.5	1	4	2	1	1		2	2	17	2	3		1		1	2	5	Candida	12	5	13	1					5	Not bothered	1	2	2
4	39	3		4	2	3	7	3	2	1		3	0.5	1	4	3	1	1		2	2	20	2	2		2	2		1				5	16	1					5	She has not seen the signs	1	2	2
4	39	3		4	3	4	5	5	1	2	3	3	2	1	4	2	1	1		2	2	10	2	3		1		1	1				1	14	2	3	3	1				1	2	2
4	29	1		4	1	1	2	3	3	2	3	3	1	1	4	2	1	1		1	2	10	2	4		1		1	2	5	Candida	9	1	19	1					4		1	2	2
4	31	1		4	10	4	2	3	2	2	3	3	1	1	4	2	1	1		2	2	8	2	2		1		1	1				5	16	1					4		1	2	2
4	28	1		1	1	7	2	4	1	2	3	3	4	1	4	2	1	1		2	2	13	2	2		2	2		2	5	Candida	3	3	12	2	2	3	1				2	2	3
4	39	1		4	1	3	5	4	1	2	3	3	0.5	1	4	2	1	1		2	2	5	2	2		2	2		1				5	15	1					5	Screening process was not completed coz people were many.	1	2	2
4	38	1		4	3	6	8	3	1	2	3	3	0.8	1	4	2	1	1		2	2	24	1			1		1	1				5	15	1					5	Relaxed	1	2	2
4	35	3		4	4	6	7	5	1	2	3	3	0.5	1	4	2	1	1		2	2	20	2	2		3			1				5	13	1					5	Fear	1	2	3
4	38	1		2	1	2	3	6	2	2	3	3	2	1	4	1	1	1		2	2	3	2	2		1		1	2	5	Candida	3	2	14	1					5	Seeing the doctor is not easy.	1	2	3
4	34	3		4	0	5	4	5	2	2	3	3	2	1	4	2	1	1		2	2	4	2	3		3			2	5	Candida	3	5	15	1					5	Periods,pregnancy, or breast feeding	1	2	2
4	30	1		3	0	5	5	3	1	2	3	3	2	1	4	2	1	2	0.2	2	2	5	2	2		2	2		2	5	Canida	5	3	15	2	2	2	1				1	2	1
4	38	3		5	1	3	2	4	3	2	4	3	0.8	1	4	2	1	1		1	1		2	2		2	2		2	1		0	5	19	2	1	2	1				1	2	1
4	46	1		4	1	6	25	5	2	2	3	3	2	1	4	2	1	1		1	2	11	2	2		3			2	3		4	4	16	1					5	People were many and some were left out.	1	2	2
4	35	3		5	1	5	4	4	3	2	3	3	0.5	1	4	1	1	1		2	2	20	2	2		1		1	2	5	Candida	6	5	15	1					1		1	2	3
4	25	4		1	7	3	0.8	2	3	2	4	4	1	1	4	3	1	1		2	2	1	2	3		1		1	2	5	Candida	2	1	18	1					5	Never had where they are screening from	2	2	2
4	26	3		1	10	4	3	2	2	2	4	4	1	1	4	3	1	2	2.5	2	2	9	2	5		1		1	2	3		1	3	14	1					1		1	2	2
4	30	3		1	6	3	10	3	3	2	4	4	0.6	1	4	2	1	1		2	2	10	2	3		1		2	2	5	Candida	3	1	18	1					5	Tried but the line was long	1	2	2
4	36	1		4	3	1	8	7	2	2	3	3	4	1	4	3	1	1		1	2	8	2	2		2	2		2	1		3	2	12	1					5	Never bothered	1	2	2
4	39	1		3	3	2	2	3	2	1		4	2	1	4	2	1	1		1	2	5	2	6	Injector plan	2	2		1				1	16	2	2	3	1				2	2	2
4	28	1		4	3	3	6	2	3	1		4	2.5	1	4	2	1	1		2	2	10	2	2		1		1	1				1	19	2	2	2	1				2	2	2
4	32	3		4	6	10	7	2	4	1		4	1.5	1	4	2	1	2	1	2	2	7	2	3		1		1	2	5	Candida	3	1	17	2	3	2	3				1	2	2
4	30	3		1	5	3	5	2	3	1		4	2	1	4	2	1	1		2	2	15	2	3		1		1	1				1	20	1					5	When ever called the numbers are high	1	2	2
4	29	2		1	2	2	5	3	2	1		4	1.5	1	4	2	1	1		2	2	10	2	2		2	2		1				2	15	2	1	2	1				1	2	2
4	28	3		4	1	2	3	3	2	2	4	4	2	1	4	2	1	1		1	2	1	1			1		1	1				2	13	2	3	3	1				2	2	2
4	29	4		4	5	3	2	2	5	1		4	3	1	4	2	1	1		1	1		2	2		1		1	1				1	18	1					5	Doesn't have any complication	2	1
4	27	2		1	10	6	3	4	3	1		4	1	1	4	1	1	1		2	2	1	2	2		1		1	1				1	18	1					5	Never had of the program	1	2	2
4	31	3		1	5	7	6	4	2	1		4	1	1	4	1	1	1		2	2	6	2	2		1		1	1				2	12	1					1		1	2	2
4	26	1		1	8	4	3	3	2	1		4	1	1	4	3	2	1	1	1	2	5	2	2		1		1	1				1	15	1					1		1	2	2
4	34	3		1	2	2	6	2	3	2	3	3	1	1	4	3	1	2	2	2	2	13	2	3		1		2	1				1	15	1					5	Didn't have time cause it sounded like something minor	2	2	2
4	39	3		1	0	8	16	5	3	1		3	1	1	4	2	1	1		2	2	30	2	2		2	2		2	1		1	1	17	1					5	Accessibility	2	2	2
4	30	3		4	3	1	5	3	3	2	4	4	0.1	1	4	2	1	1		1	1		2	1		1		2	2	2		5	2	14	1					1		2	2	1
4	46	4		4	0	0	3	1	2	1		4	0.2	1	5	2	1	1		2	2	0	2	2		2	2		2	2		1	1	18	1					1		1	2	1
4	30	1		4	4	4	5	2	2	1		4	0.1	1	4	2	1	1		1	1		2	3		1		2	1				3	17	1					1		1	2	3
4	31	3		4	5	3	17	4	2	2	3	3	0.1	1	4	2	1	1		2	2	0	2	6	She used all the abave family planing methods.	1		2	2	5	Candiasis.	7	5	18	2	1	3	2	2			2	2	2
4	21	3		1	6	2	4	1	4	2	2	2	0.1	1	4	2	1	1		1	1		2	3		1		2	2	5	Urinary tract infection	2	2	16	2	1	3	1				1	2	3
4	35	3		4	3	3	6	8	2	1		2	0.1	1	4	2	1	1		2	2	7	2	2		2	2		2	5	Urinary tract infections.	2	1	12	2	2	1	2	2			2	2	2
4	30	4		4	7	4	3	8	2	2	3	3	0.3	1	4	2	1	1		1	1		2	3		2	2		1				2	18	2	1	1	1				1	2	2
4	20	1		1	1	1	0	1	2	1		4	0.1	1	4	2	1	1		2	2	0	1			1		1	2	5	Urinary tract infection.	1	1	17	1					1		2	2	2
4	28	3		4	4	2	2	6	2	2	3	3	0.2	1	4	1	1	1		1	1		1			1		1	1				2	15	1					4		2	2	3
4	30	3		1	8	3	20	8	2	2	3	3	0.45	1	4	2	1	1		2	2	23	2	3		1		2	2	5	Urinary tract infection and candidasis	2	1	13	2	2	3	1				1	2	3
4	35	4		1	2	2	15	2	1	2	3	3	0.1	1	4	2	1	1		2	2	3	1			2	2		2	5	Urinary tract infection.	1	5	20	1					5	She says because of previous operation s	1	2	3
4	44	4		1	4	4	22	3	2	2	3	3	0.1	1	4	2	1	1		2	2	12	2	3		2	2		2	5	Urinary tract infection s	1	2	15	2	3	4					2	2	3
4	39	1		4	5	5	15	4	2	2	3	3	0.1	1	4	3	1	1		2	2	20	1			3			2	5	Urinary tract infection	2	2	16	1					3		1	2	3
4	29	1		1	4	4	5	4	2	2	3	3	0.2	1	4	1	1	1		1	1		2	2		1		1	2	1		2	2	10	1					4		2	2	3
4	21	1		1	4	2	2	1	2	2	4	4	0.2	1	4	2	1	1		2	2	0	1			1		2	1				5	19	1					5	She hasn't visited the hospital for medical checkup.	1	2	3
4	38	3		1	4	5	7	5	2	2	3	3	0.2	1	4	2	1	1		2	2	8	2	3		1		2	2	5	Urinary tract infections.	3	2	14	2	2	3	1				2	2	3
4	40	3		1	8	3	12	3	3	2	3	3	0.2	1	4	2	1	1		2	2	12	2	2		2	2		1				5	19	1					5	The client says she has never felt any pain	1	2	3
4	30	3		1	4	4	13	3	2	2	4	4	0.1	1	4	2	1	1		2	2	13	2	1		1		2	2	1		1	2	12	1					5	Because she had gone to visit her boyfriend in kabwangasi.	2	2	3
4	20	1		1	7	4	3	0	2	1		3	0.1	1	4	1	1	1		2	2	12	2	2		1		1	2	5	Urinary tract infections	1	5	17	1					5	The client says that she hasn't heard any advert about CC	1	2	1
4	37	4		1	2	1	6	3	2	2	3	3	0.1	1	4	2	1	1		1	1		1			1		2	2	5	Urinary tract infections	1	2	16	2	1	3	1				2	2	3
4	32	3		4	15	3	8	2	2	2	3	3	0.2	1	4	1	1	1		1	1		2	2		3			2	5	Urinary tract infections.	4	5	18	1					4		1	2	3
4	31	2		1	3	3	0.8	1	3	2	3	3	0.2	1	4	2	1	1		1	1		1			1		2	1				4	18	1					3		1	2	3
4	19	2		1	6	4	4	0	2	2	3	3	0.1	1	4	1	1	1		2	2	0	1			3			2	5	Urinary tract infections.	1	1	17	1					1		1	2	3
4	24	1		1	5	3	4	1	2	2	3	3	0.2	1	4	2	1	1		2	2	3	2	2		2	2		2	5	Urinary tract infections.	3	2	17	2	2	3	2	2			1	2	3
4	42	1		1	6	3	8	2	3	1		3	0.2	1	4	1	1	1		2	2	9	2	1		1		2	2	1		5	3	26	1					4		1	2	3
4	40	3		1	105	5	26	4	1	2	3	3	0.2	1	4	2	1	1		2	2	26	1			2	2		2	1		2	5	14	1					5	The client says doesn't need stress	1	2	3
4	35	3		4	5	3	2	5	2	1		4	0.5	1	4	3	1	1		1	2	1	2	2		1		1	2	3		2	1	16	2	2	2	1				1	2	2
4	28	3		1	2	3	5	2	2	2	4	4	2	1	4	2	1	1		1	1		2	3		1		1	1				1	15	1					5	Breast feeding	2	2	2
4	23	1		1	5	3	3	1	2	1		4	2	1	4	2	1	1		2	2	3	2	2		1		1	1				1	18	1					1		1	2	2
4	20	1		1	3	2	2	1	3	1		4	1	1	4	2	1	1		2	2	1	2	2		1		1	2	3		1	1	18	1					1		1	2	2
4	28	2		1	5	4	6	1	2	1		4	1	1	4	3	1	1		2	2	3	2	3		1		1	1				1	14	1					4		1	2	2
4	39	1		1	6	3	20	6	2	1		4	1	1	4	2	1	1		2	2	20	2	2		2	2		1				2	13	1					5	Never bothered	1	2	2
4	25	3		1	5	5	5	3	3	1		4	1	1	4	2	1	1		2	2	15	2	2		1		1	2	1		2	3	15	1					5	Never bothered	1	2	2
4	49	3		4	6	4	2	7	2	1		4	4	1	4	2	1	1		1	2	5	2	3		1		1	2	1		0	1	15	2	3	2	1				1	2	2
4	35	2		1	4	1	10	4	2	1		4	1	1	4	2	1	1		1	1		2	2		1		1	1				1	18	1					1		2	2	2
4	26	1		1	3	2	5	2	3	1		4	3	1	4	3	1	1		1	2	3	2	2		1		1	1				1	14	1					1		2	2	2
4	26	1		1	4	4	3	3	2	1		4	3	1	4	2	1	1		2	2	1	2	2		1		1	1				1	14	1					5	No time	2	2	2
4	26	1		4	4	2	5	2	2	2	3	3	0.5	1	3	1	1	1		1	2	6	2	3		1		1	1				2	13	1					1		2	2	2
4	33	1		1	3	1	7	2	3	1		4	1	1	4	3	1	1		2	2	3	2	2		1		1	1				1	17	1					4		2	2	2
4	36	1		3	5	1	6	7	1	1		4	1.5	1	4	2	1	1		2	2	5	2	6	Womb removed	2	2		2	4		1	3	14	1					5	Never bothered	1	2	2
4	40	1		4	3	2	2	4	1	1		4	3	1	4	2	1	1		1	2	0	2	2		1		1	1				1	17	1					1		2	2	2
4	18	3		1	4	2	2	0	2	1		4	3	1	4	2	2	2	3	2	2	3	1			1		1	1				1	12	1					5	No time	2	2	2
4	25	1		1	4	3	5	1	2	1		4	3	1	4	2	1	2	0.1	2	2	8	2	1		1		1	1				2	17	1					5	Never had of that program this side	1	2	2
4	20	3		1	3	2	4	0	2	1		4	2	1	4	2	1	2	1	2	2	5	1			1		1	1				2	16	1					5	Was under age	1	2	2
4	18	3		1	3	3	2	0	2	2	3	3	0.1	1	4	3	1	1		1	2	2	2	6	Condoms.	3			1				1	13	1					2		2	2	3
4	23	1		1	4	2	3	0	2	2	2	2	0.1	1	4	1	1	1		1	1		1			1		1	1				2	17	1					5	Client says that she lacks information about CC.	1	2	3
4	31	3		1	3	3	9	3	3	2	2	2	0.2	1	4	1	1	1		1	1		2	5		1		2	2	5	Urinary tract infections and candida.	2	5	22	1					4		2	2	3
4	37	1		1	2	10	15	2	2	2	3	3	0.5	1	4	2	2	2	10	2	2	18	2	3		2	2		2	3		2	2	14	1					5	People are many to all be screened.	1	2	3
4	35	3		1	1	15	19	0	1	2	3	3	0.5	1	4	2	1	1		1	2	15	2	2		2	2		2	3		4	5	13	1					5	Not minding	1	2	3
4	30	3		4	0	8	2	3	1	2	3	3	1	1	4	2	1	1		2	2	5	2	4		2	2		1				2	14	1					5	No minding	1	2	3
4	22	3		1	5	7	2	1	4	2	4	4	0.6	1	4	3	1	1		2	2	7	2	3		2	2		2	5	Candida	8	2	15	2	2	2	1				2	2	2
4	25	4		4	1	5	2	3	2	2	3	3	1	1	4	2	1	1		1	2	2	2	2		3			2	5	No	3	5	18	1					5	She gets information past the days	1	2	2
4	28	3		2	1	7	3	3	2	2	3	3	0.7	1	4	2	1	1		2	2	12	2	2		1		1	2	3		4	5	15	1					5	Relaxed	1	2	1
4	40	3		4	0	5	13	6	1	2	3	3	0.8	1	4	3	1	1		1	2	15	2	4		2	2		2	5	Candida	12	2	15	2	1	2	2	2			1	2	2
4	18	3		1	2	3	2	0	1	2	3	3	0.6	1	4	3	1	1		1	2	0	1			3			2	4		3	5	13	1					1		1	2	3
4	39	3		4	3	3	4	3	1	2	3	3	1	1	4	2	1	1		2	2	9	2	2		1		1	1				5	18	2	1	2	1				1	2	3
4	25	1		4	0	5	3	0	3	2	3	3	1	1	4	3	1	1		2	2	6	2	6	Condom	3			1				3	17	1					2		1	2	1
4	28	3		1	5	3	3	1	3	2	3	3	1	1	4	3	1	1		2	2	2	2	1		1		1	2	3		5	2	15	1					5	Fear	2	2	1
4	39	1		4	1	7	22	5	2	2	3	3	2	1	4	2	1	1		2	2	19	2	3		1		1	2	3		9	1	13	2	1	3	2	2			2	2	2
4	23	4		1	1	4	1	3	2	2	3	3	2	1	4	3	1	1		1	2	0	2	3		3			1				5	14	1					1		1	2	1
4	39	1		1	4	3	3	4	1	2	3	3	0.6	1	4	2	1	1		2	2	5	2	3		1		1	2	3		8	1	14	2	3	3	1				2	2	3
4	28	4		4	3	3	1	3	2	2	3	3	2	1	4	2	1	1		1	1		2	3		1		1	1				1	17	1					4		1	2	2
4	19	1		1	1	3	2	0	2	2	3	3	2	1	4	2	1	1		2	2	1	2	3		3			2	2		1	1	13	1					5	Fear	2	2	2
4	27	1		1	0	12	13	3	2	2	3	3	3	1	4	2	1	1		2	2	10	2	2		1		2	1				1	16	1					5	Fear	1	2	2
2	30	3		1	0	5	1	4	3	2	3	3	1	1	6	2	1	1		2	2	3	2	3		1		2	1				1	17	1					5	Chose a few and she was left out	1	2	2
2	25	1		1	1	13	1	1	2	1		1	2	1	6	2	1	1		1	1		2	5		1		2	1				2	18	1					5	Was in her periods	1	2	1
2	32	1		1	2	8	2	2	2	1		1	1	1	6	2	2	2	0.6	1	1		2	3		2	2		1				1	19	2	1	2	1				1	2	2
2	27	3		1	1	5	0.5	1	3	1		1	1	3	5	2	1	1		1	2	9	2	2		1		2	1				1	19	2	3	2	1				1	2	2
2	23	1		1	1	4	3	3	2	1		1	1	3	5	2	1	1		2	2	1	2	2		2	2		1				1	17	2	1	2	1				1	2	2
2	26	1		1	1	4	1	3	3	1		1	1	1	6	2	1	1		1	1		1			1		1	1				3	14	2	3	2	1				1	1
2	32	1		4	0	5	1	3	2	1		1	2	3	5	2	1	1		2	2	0	2	2		2	2		1				1	16	2	1	3	3				1	2	2
2	25	4		1	1	15	0.7	3	2	1		1	1	1	6	2	2	2	3	2	2	3	2	2		2	2		1				2	17	2	1	2	3				1	1
2	32	1		2	1	10	5	2	4	2	3	3	2.5	1	6	2	1	1		2	2	2	2	3		2	2		1				4	20	2	1	3	3				1	2	2
2	26	3		4	1	4	0.3	3	2	1		1	1	3	5	2	1	1		2	2	1	1			1		1	1				1	16	2	1	2	2	2			1	2	2
2	25	3		4	2	3	1	0	3	1		1	1	3	5	2	1	1		2	2	0	1			1		2	1				1	19	2	1	1	3				1	2	2
2	31	1		4	2	5	3	1	2	1		1	1	3	5	2	1	1		2	2	3	2	6	Calendar method, condoms	2	2		1				1	15	2	1	1	3				1	2	2
2	23	3		2	1	3	2	2	2	1		1	1	1	3	2	1	1		2	2	0	2	3		1		2	1				3	16	1					5	Never got the opportunity	1	2	1
2	36	3		4	1	3	0.7	2	3	2	3	3	0.7	2	5	1	1	1		1	1		2	6	Condoms	1		2	1				1	19	2	2	2	1				1	2	2
2	26	1		4	2	8	2	0	3	2	3	3	1	1	6	2	1	1		1	1		2	1		1		1	1				1	20	1					5	Never had the opportunity	1	2	2
2	20	4		1	3	1	0.1	0	3	2	3	3	1	1	3	3	1	1		1	1		2	1		1		1	1				2	18	1					5	Never got the opportunity	2	2	3
3	31	3		4	2	5	4	2	3	2	4	4	0.3	1	3	2	1	2	1	1	2	1	2	5		1		1	1				1	15	2	3	2	1				1	2	1
3	20	1		1	3	4	2	0	5	1		4	0.3	1	3	2	1	1		2	2	2	2	3		2	2		1				1	16	2	1	1	1				1	2	2
3	35	1		4	2	4	7	3	3	2	4	4	0.3	1	3	2	1	1		2	2	15	1			2	2		1				1	13	1					5	Did not mind about screening for it	1	2	2
3	30	2		3	1	5	16	2	3	1		4	0.2	1	3	2	1	1		2	2	2	2	3		1		2	1				1	15	1					5	Never had interest to test	1	2	2
3	46	1		4	12	5	16	5	2	2	3	3	1	1	3	2	1	2	1	2	2	20	2	2		2	2		1				1	15	2	3	2	2	2			1	2	1
3	25	1		4	3	3	1	2	3	1		4	0.2	1	3	2	1	1		2	2	2	2	2		1		1	1				2	18	1					1		1	2	2
3	18	1		1	7	3	3	1	2	1		4	0.2	1	3	2	1	1		2	2	4	2	3		1		2	1				1	15	1					1		1	2	2
3	20	2		1	1	4	1.5	1	3	2	4	4	1	1	3	2	1	1		2	2	0	1			1		1	1				1	14	1					1		1	2	1
3	28	2		4	2	3	1	2	5	1		4	0.3	1	3	2	1	1		1	1		2	5		1		1	1				1	24	1					1		1	2	1
3	19	3		1	1	5	1.3	0	2	1		4	0.3	1	3	2	1	2	0.8	1	1		2	2		1		2	1				2	16	1					1		1	2	2
3	19	4		1	1	1	2	0	5	1		4	1	1	3	2	1	1		1	1		2	2		1		1	1				2	15	1					1		1	2	1
3	28	3		1	4	3	5	3	3	1		3	2	1	3	2	1	2	0.6	2	2	3	2	2		1		1	1				1	12	1					5	The mast time she wanted, she reached at the screening outreach site when they had already ended the screening exercise	1	2	2
3	30	3		4	3	6	3	2	5	1		1	1	1	3	2	1	1		2	2	1	2	5		1		2	2	1		1	2	23	2	2	2	1				2	2	2
3	25	1		1	3	7	3	0	5	1		3	0.2	1	3	2	1	1		1	1		2	3		1		2	2	5	Vaginal candida	2	1	18	2	1	3	1				1	2	2
3	21	1		1	0	3	2.5	1	1	1		4	0.2	1	3	2	2	2	2	2	2	2	1			2	2		2	3		1	1	15	1					4		1	2	1
3	20	1		1	4	3	3	1	3	1		4	2	1	3	2	1	1		1	1		2	5		1		1	1				1	16	1					5	No health workers todo whenever she wanted	1	2	2
3	19	2		1	2	3	2	0	3	1		4	0.4	1	3	2	1	1		1	2	1	1			1		1	1				2	16	1					5	Has never got time to do it	1	1
3	20	1		1	5	3	3	2	3	1		4	0.5	1	3	2	1	2	2	2	2	3	2	2		1		2	1				1	17	2	2	2	1				1	2	1
3	26	2		4	8	3	12	1	1	1		4	0.3	1	3	2	2	2	1	2	2	12	2	2		1		1	1				1	12	1					5	No opportunity	1	2	2
3	18	3		4	2	1	0.6	1	3	2	4	4	1	1	3	2	1	1		2	2	1	2	2		1		1	1				3	16	1					3		1	2	2
3	30	1		1	3	3	7	2	2	1		4	0.2	1	3	2	1	1		1	1		2	2		1		2	1				1	16	2	3	2	1				1	2	1
3	25	1		1	4	6	4	2	3	1		3	1	1	3	2	2	2	10	2	2	10	2	3		1		2	1				1	19	2	2	1	1				1	2	3
3	27	1		4	3	3	5	1	3	2	4	3	1	1	3	1	2	2	5	2	2	5	1			1		1	1				1	13	1					5	She feared because her friends told her that the method involves insertion of a big machine	2	2	1
3	25	1		4	3	5	5	2	3	2	3	3	1	1	3	3	2	2	3	2	2	10	2	2		1		1	2	5	Candida	4	2	16	1					1		1	2	2
3	27	1		1	2	2	0.6	1	4	2	3	3	1	1	3	3	1	1		2	2	3	1			1		2	1				1	21	1					5	She was scared by a friend	2	2	2
3	26	3		1	1	2	1	2	2	1		4	0.5	1	3	1	1	1		2	2	1	2	2		1		1	2	5	Candida	1	1	16	2	3	2	1				1	2	2
3	20	3		1	3	4	1	2	1	2	4	4	5	1	3	2	1	1		2	2	0	2	3		1		2	1				1	18	2	2	2	1				1	2	1
3	23	1		1	2	3	2	1	3	2	3	3	1	1	3	2	1	1		2	2	3	2	3		1		2	1				4	17	1					5	She believes she is normal and the method scares her	1	2	2
3	23	3		1	3	5	5	3	2	1		4	2	1	3	3	1	1		2	2	1	2	2		1		2	1				1	18	1					1		2	2	1
3	27	3		4	4	4	2	3	3	2	3	3	1	1	3	1	2	2	4	2	2	7	1			1		2	1				1	15	1					5	Never heard about screening execrise	2	2	1
3	32	2		4	2	3	2	3	2	2	3	3	1	1	3	3	1	1		2	2	3	2	2		1		2	1				1	22	1					5	Didn't find it necessary	1	2	1
3	40	1		4	1	1	9	2	3	2	4	4	2	1	3	2	1	1		2	2	15	1			2	2		1				1	19	1					5	No sign of cervical cancer	1	2	1
3	48	1		3	2	2	10	5	2	2	4	4	2	1	3	2	1	1		2	2	20	1			2	2		2	1		1	1	15	2	1	2	1				1	2	1
3	35	1		4	2	3	3	3	2	1		4	2	1	3	2	1	1		2	2	10	2	2		1		1	1				1	16	2	1	2	1				1	2	2
3	40	3		1	5	3	4	2	2	1		4	0.5	1	3	2	1	1		1	1		2	2		2	2		1				1	15	2	2	2	1				2	2	2
3	21	1		1	3	5	1	0	2	2	3	3	0.5	1	3	2	1	1		1	1		1			1		2	1				1	16	1					5	Fear the method	1	2	2
3	34	4		4	2	5	4	2	3	2	3	3	1.5	1	3	2	1	1		2	2	4	2	6	Condoms	1		2	1				1	22	2	1	2	1				1	2	2
3	23	1		4	1	2	2	2	3	2	3	3	0.5	1	3	1	1	1		2	2	10	2	2		1		1	1				1	18	1					5	She has never thought of screening	1	2	1
3	24	3		1	4	4	2	2	3	1		4	0.5	1	3	1	1	1		2	2	3	1			1		1	2	1		5	1	17	1					5	Never gotten opportunity to screen	1	2	2
3	27	1		1	4	6	3	2	3	1		4	1	1	3	2	1	1		2	2	24	2	2		1		2	2	1		1	1	17	1					5	She was scared	1	2	2
3	26	4		4	4	3	2	2	4	2	3	3	1	1	3	2	1	1		1	1		2	3		1		1	1				1	17	2	2	2	1				1	2	1
3	26	1		1	3	3	3	1	3	1		4	1	1	3	1	1	1		2	2	2	2	3		1		2	2	1		5	1	18	1					5	She has never bothered to screen	1	2	2
3	22	2		4	3	4	0.1	4	3	2	3	3	1	1	3	2	1	1		1	1		1			1		1	1				1	18	2	2	2	1				1	2	2
3	38	1		1	2	2	18	2	2	2	3	3	2	1	3	2	1	1		2	2	18	1			1		1	1				1	17	1					5	She has never bothered	1	2	2
3	38	3		3	5	6	20	8	2	2	3	3	1	1	3	2	1	1		1	2	5	2	3		2	2		1				1	14	2	2	2	1				1	2	1
3	25	1		1	4	5	2	3	2	1		4	2	1	3	1	2	2	1	2	2	3	2	2		1		2	1				1	15	1					1		1	2	1
3	35	3		4	5	3	10	2	3	2	3	3	2	1	3	2	1	2	5	2	2	9	2	3		2	2		1				1	15	2	1	2	1				1	2	2
3	29	2		1	3	2	6	2	3	2	4	3	1	1	3	2	1	1		2	2	22	2	3		1		2	1				1	16	2	1	2	1				1	2	1
3	32	1		4	1	3	4	3	4	2	3	3	1	1	3	3	1	1		2	2	7	2	3		1		1	1				3	18	2	2	2	3				1	2	2
3	23	2		4	2	2	4	2	2	2	3	3	2	1	2	2	1	1		1	1		1			1		1	2	2		3	1	20	1					5	Jus scared	2	2	1
3	28	1		1	2	8	6	1	3	2	4	4	1	1	3	1	1	2	3	2	2	8	2	3		1		2	1				1	17	1					5	Never bored to be screened	1	2	1
3	24	1		1	2	4	2	1	3	2	3	3	1	1	3	1	1	2	0.1	2	2	2	2	2		1		2	1				1	16	1					5	Not eligible for cervical cancer screening by then	1	2	1
3	27	1		1	3	5	7	1	2	1		3	12	1	6	2	1	2	1	2	2	10	2	3		3			1				5	18	1					1		2	2	2
3	20	1		1	2	3	1	0	3	1		4	1	1	2	1	1	1		1	1		2	3		1		2	1				1	18	1					1		1	2	2
3	28	3		4	0	2	2	2	2	1		3	1	1	3	2	1	1		2	2	10	2	3		1		1	1				1	17	1					5	NEVER EVER WANTED	1	2	2
3	23	3		1	1	3	2	2	2	1		3	1	1	3	1	1	1		2	2	7	2	3		1		2	1				1	16	2	2	2	1				1	2	2
3	26	1		1	3	3	3	2	2	1		3	1	1	3	2	1	1		2	2	10	2	2		1		2	1				5	15	1					5	NEVER BOTHERED	2	2	2
3	32	1		4	1	3	4	3	4	1		3	0.4	1	3	2	1	1		2	2	7	2	5		2	2		2	5	candida	2	1	16	1					5	NEEDED TO BE GIVEN TIME	1	2	2
3	31	3		1	10	20	15	1	2	1		3	3	1	3	1	1	2	3	2	2	10	2	3		2	2		2	5	CANDIDA	3	5	10	1					1		1	2	2
3	32	3		4	1	4	2	3	2	1		4	1	1	3	2	1	1		2	2	2	2	3		1		2	1				1	20	1					2		1	2	2
3	30	1		5	1	1	1	2	3	1		4	1	1	3	1	1	1		2	2	5	2	3		2	2		1				2	15	2	2	2	1				1	2	2
3	43	1		4	4	2	8	4	4	2	3	3	0.5	1	3	1	1	1		1	2	1	1			2	2		1				1	17	2	1	1	1				1	1
3	26	4		1	1	10	10	1	1	2	4	4	1	1	3	1	1	1		2	2	15	2	2		2	2		1				3	18	2	2	2	1				1	2	2
3	26	1		1	2	1	0.6	0	4	1		4	0.5	2	4	2	1	1		2	2	10	1			1		2	1				2	16	2	1	1	1				1	2	2
3	38	3		1	7	40	3	2	3	1		3	0.5	1	3	2	2	2	0.6	2	2	7	2	3		2	2		1				1	16	2	2	2	1				1	1
3	24	1		4	0	2	2	2	2	2	3	3	1	1	2	2	1	1		1	1		2	2		1		1	1				5	18	2	3	2	1				1	2	1
3	32	1		4	0	3	15	6	3	1		4	0.5	1	3	2	1	1		2	2	4	2	2		2	2		1				1	15	2	1	2	1				1	1
3	24	1		4	3	5	3	2	2	2	3	3	0.5	1	3	2	1	1		2	2	5	2	2		1		1	1				3	18	1					1		1	1
3	26	1		1	3	1	0.2	1	1	1		4	0.5	1	3	2	1	1		2	2	5	1			1		1	1				5	13	2	1	2	1				1	1
3	22	4		1	1	2	3	2	2	2	3	3	0.5	1	3	2	1	1		1	1		2	2		1		1	1				5	16	1					1		1	1
3	22	1		1	0	3	3	2	3	1		4	0.5	1	3	2	1	1		2	2	1	1			2	2		1				1	19	1					1		1	2	2
3	24	1		4	4	2	3	2	3	2	4	4	0.5	1	3	2	1	1		1	1		2	3		1		1	1				4	20	1					5	SHE HEARS THAT IT IS PAINFUL	1	2	2
3	24	1		1	3	5	5	0	4	1		3	0.5	1	3	2	1	1		2	2	15	2	3		1		2	1				1	17	1					5	She just fears	1	2	2
3	21	1		1	4	3	3	1	3	2	4	4	1	1	3	2	1	2	3	2	2	5	2	3		1		2	1				1	13	1					5	Feels no privacy at the health facility where the screening is done	1	2	1
3	34	2		3	6	5	20	6	2	2	4	4	0.5	1	3	2	1	2	1	2	2	20	2	3		2	2		2	2		2	1	13	2	1	2	1				1	2	2
3	25	2		3	7	15	10	3	3	1		4	0.2	1	3	2	1	1		2	2	1	2	3		1		2	2	2		1	1	14	1					5	Had no interest previously	1	2	2
3	35	1		3	0	3	7	3	2	1		4	0.2	1	3	2	1	1		2	2	4	2	3		2	2		2	5	Vaginal candida	2	1	12	2	2	1	1				1	2	1
3	24	1		4	2	3	2	2	5	2	4	4	1	1	3	2	1	1		2	2	6	1			1		2	1				2	17	1					1		1	2	1
3	32	4		1	0	3	16	4	5	1		4	0.2	1	3	2	1	1		1	2	1	1			1		1	1				1	16	2	3	2	1				2	2	2
3	34	1		1	5	3	10	7	2	1		4	1	1	3	2	1	1		2	2	15	2	2		1		1	1				1	15	2	1	2	1				1	1
3	27	1		1	3	5	2	1	3	1		4	1.5	1	3	2	1	1		1	1		2	3		2	2		1				1	14	2	1	2	1				1	1
3	19	1		1	3	3	3	1	2	1		4	0.5	1	3	2	1	1		2	2	10	2	3		1		2	1				1	15	2	1	2	1				1	1
3	30	1		1	5	2	10	5	2	1		4	1	1	3	2	1	1		2	2	5	2	3		1		1	1				1	14	1					5	Never had time	1	2	2
3	21	1		1	8	3	2	1	3	1		4	0.3	1	3	2	1	1		2	2	2	2	2		1		1	1				3	19	1					1		1	2	2
3	30	2		4	3	4	2	3	2	1		4	0.5	1	3	2	1	1		2	2	2	2	2		1		2	2	3		1	1	14	2	1	2	1				1	1
3	24	3		1	5	5	3	2	2	1		4	1	1	3	2	1	1		2	2	7	2	3		1		1	1				2	14	1					5	Missed	1	2	2
3	25	3		1	10	5	3	3	3	1		4	0.5	1	3	2	1	1		2	2	4	2	2		1		1	2	5	Candida	10	1	15	1					5	Never bothered	2	2	2
3	25	1		1	5	4	10	0	2	1		4	2	1	3	2	1	1		2	2	3	2	3		1		1	2	5	Candida	1	1	13	1					5	Never thought of getting cancer	1	1
3	36	1		4	3	2	4	5	1	1		4	0.3	1	3	2	1	1		2	2	4	2	5		1		2	2	5	Candida	5	1	18	1					5	Doesn't know where they screen from	1	2	2
3	22	1		1	6	10	2	0	1	1		4	2	1	3	2	1	1		1	2	0	2	2		1		1	1				1	15	2	3	2	1				1	2	2
3	30	1		4	1	2	0.3	5	1	2	4	4	1	1	3	2	1	1		2	2	10	2	2		1		1	2	5	Candida	5	1	15	2	2	2	1				1	1
3	30	1		4	4	2	0.3	4	2	2	3	3	1	1	3	2	1	1		1	2	0	2	3		2	2		2	5	Candida	2	1	18	2	1	2	1				2	1
3	20	1		1	4	2	2	1	3	1		4	0.5	1	3	2	1	1		2	2	2	1			1		1	1				1	17	1					5	Fear for pain	1	2	2
2	35	4		2	10	5	1	3	2	1		3	1	2	6	1	1	2	1	1	2	1	2	2		3			1				1	12	2	1	3	1				1	2	3
2	38	4		3	3	8	4	6	2	1		3	1	1	6	2	1	1		1	1		2	2		2	2		2	1		1	2	20	2	1	3	1				1	2	3
2	38	3		1	2	6	8	2	1	1		3	1	3	6	3	1	2	1	2	2	3	2	2		2	2		2	2		1	1	16	2	2	1	1				1	2	2
2	27	4		4	5	10	2	0	2	1		3	1	3	6	3	1	2	4	2	2	5	1			1		2	1				2	15	2	3	1	1				1	2	2
2	34	1		4	2	6	2	5	1	1		3	1	3	6	2	2	2	0.6	1	2	5	2	3		2	2		1				2	19	2	2	3	1				1	2	2
2	33	3		1	10	15	1	3	2	1		3	2	3	6	2	2	2	5	2	2	5	2	2		1		2	1				1	15	2	1	3	1				1	2	3
2	33	4		1	2	10	3	2	2	1		3	0.5	2	5	1	1	1		2	2	2	2	6	Condoms	2	2		1				2	18	2	1	1	3				1	2	2
2	28	1		1	4	8	2	1	3	1		3	1	3	5	2	2	2	2	2	2	13	2	2		1		2	2	5	UTI	1	2	16	2	3	3	1				1	2	3
2	23	1		1	2	13	2	1	2	1		3	1	3	5	3	1	2	1	2	2	2	2	2		2	2		2	1		1	2	16	1					1		1	2	2
2	35	1		4	2	6	3	3	4	1		3	1	3	5	2	1	1		1	1		2	2		2	2		1				1	14	2	2	3	1				1	2	2
2	38	1		4	2	6	1.5	1	1	1		3	1	3	5	2	1	1		2	2	5	2	3		2	2		1				2	14	2	1	3	1				1	2	2
2	27	1		4	1	3	0.2	2	4	1		3	1	2	5	1	1	2	8	2	2	8	1			2	2		1				1	12	2	2	1	1				1	2	2
2	22	1		2	2	5	0.6	1	3	1		3	1	1	6	3	1	1		1	1		2	3		1		1	1				1	17	1					1		1	2	3
2	29	3		4	3	8	0.8	3	2	1		3	1	2	5	3	1	2	5	2	2	4	2	2		1		2	1				2	16	1					5	No time	1	2	2
2	27	3		1	2	10	0.1	4	1	1		3	1	3	5	2	1	1		2	2	2	2	2		2	2		1				2	14	1					5	Time	1	2	3
2	30	3		2	5	12	3	0	4	1		3	1	3	5	2	1	1		2	2	5	1			1		2	2	5	UTI	1	1	17	1					5	Wanted priority ..people on ART	1	2	2
4	29	1		1	1	10	17	3	2	2	3	3	2	1	4	2	1	1		2	2	17	2	2		1		2	1				1	13	1					5	Fear	1	2	2
4	37	1		1	2	2	15	3	3	2	3	3	1	1	4	2	1	1		1	1		2	1		1		1	2	2		6	2	14	2	3	2	1				1	2	2
4	25	1		4	5	7	1	1	3	2	3	3	1	1	4	3	1	1		2	2	2	2	2		1		1	2	2		1	2	16	1					5	Fear of the procedure	1	2	2
4	19	3		1	3	4	3	0	2	2	3	3	0.5	1	4	2	1	2	0.1	2	2	1	2	3		1		1	2	2		1	1	16	1					1		1	2	2
4	20	1		1	2	1	3	1	3	2	3	3	3	1	4	2	1	1		2	2	1	1			1		1	2	2		3	1	17	1					5	Fear	1	2	2
4	24	3		4	5	6	3	4	3	2	3	3	0.5	1	4	2	1	1		2	2	1	2	3		2	2		2	2		2	1	12	2	1	2	1				1	2	2
4	19	3		4	1	5	4	3	2	2	3	3	0.5	1	4	2	1	1		1	1		2	3		3			2	2		1	1	15	1					5	Fear	1	2	2
4	30	2		1	2	2	2	3	3	2	3	3	2	1	4	3	1	1		1	1		2	2		1		1	2	2		4	1	14	2	1	2	1				2	2	2
4	27	3		1	4	2	5	3	3	2	3	3	0.5	1	4	2	1	1		2	2	11	2	3		1		2	2	2		4	1	14	1					1		1	2	3
4	26	3		4	2	3	1	2	2	2	3	3	1	1	4	3	1	2	0.2	2	2	17	2	3		1		1	2	5	Candida	2	2	19	1					1		2	2	1
4	23	2		1	5	6	6	3	3	2	3	3	0.5	1	4	3	1	1		2	2	6	1			1		2	2	2		3	1	13	1					1		1	2	1
4	30	3		1	2	2	1	4	5	2	3	3	1	1	4	3	1	1		2	2	3	2	3		1		1	1				2	19	1					1		1	1
4	25	4		4	5	5	2	3	3	2	3	3	1	1	4	3	1	1		2	2	5	1			1		2	2	2		1	3	14	1					1		2	2	1
4	38	1		4	2	3	3	7	3	2	3	3	1	1	4	3	1	1		2	2	2	2	3		1		1	2	2		3	1	15	1					1		1	2	2
4	26	1		1	3	5	6	3	3	2	3	3	2	1	4	2	2	2	4	2	2	4	2	2		1		2	2	1		5	2	11	2	2	3	1				1	2	3
4	23	1		4	3	2	4	2	2	2	3	3	2	1	4	3	1	1		2	2	2	2	2		1		1	2	2		3	1	16	1					1		2	2	2
4	20	1		1	2	3	3	0	3	2	3	3	1	1	4	3	1	1		1	1		1			1		1	2	2		4	1	19	1					1		1	2	2
4	26	1		1	3	7	10	1	3	2	3	3	2	1	4	3	1	1		2	2	10	2	5		1		1	2	2		8	1	13	2	2	2	1				1	2	3
4	26	1		1	6	6	5	0	3	2	3	3	1	1	4	3	1	1		2	2	5	2	2		1		1	2	1		1	2	18	1					1		1	2	1
4	27	1		1	4	6	6	0	3	2	3	3	2	1	4	3	2	2	8	2	2	24	2	2		1		1	2	2		9	1	14	1					1		1	2	2
4	39	3		4	4	3	9	3	3	2	3	3	3	1	4	2	1	1		1	2	15	2	3		2	2		1				2	15	2	2	2	1				1	2	1
4	41	4		3	2	2	15	3	3	2	3	3	1	1	4	2	1	1		1	2	20	2	3		2	2		1				1	13	1					1		1	2	1
4	20	2		1	2	2	2	1	3	2	3	3	3	1	4	3	1	1		2	2	1	2	3		3			2	2		2	3	15	1					1		1	2	2
4	21	3		1	1	3	4	0	2	2	3	3	0.6	1	4	2	1	1		2	2	4	2	2		1		1	2	5	Candida	8	1	17	1					4		1	2	2
4	24	3		1	0	3	1	3	1	2	4	3	3	1	4	3	1	1		2	2	11	2	2		2	2		2	5	Candida	3	1	15	2	2	2	1				1	2	1
4	21	3		1	0	3	3	1	3	2	3	3	1	1	4	1	1	1		2	2	3	2	1		1		1	1				2	16	1					5	Relaxed	1	2	2
4	36	3		1	1	2	8	4	2	2	3	3	1	1	4	2	1	1		1	2	0	2	3		1		1	1				3	20	1					5	Fear	1	2	2
4	25	4		1	1	4	9	2	2	2	4	4	3	1	4	2	1	1		2	2	6	2	6	Condoms	2	2		2	5	Candida	3	2	15	2	2	2	2	2			2	2	2
4	40	3		3	0	3	20	3	3	2	3	3	1	1	4	2	1	1		2	2	10	2	2		2	2		2	5	Candida	1	2	17	2	3	2	1				2	2	1
4	30	4		4	0	4	5	5	2	2	4	4	2	1	4	2	1	2	3	2	2	2	2	2		1		1	1				3	15	1					3		1	2	2
4	26	3		1	1	10	4	5	2	2	3	3	2	1	4	2	1	1		2	1	2	2	1		1		1	2	5	Candida	4	2	15	1					5	Relaxed	1	2	2
4	40	1		3	0	3	5	7	2	2	3	3	0.7	1	4	2	1	1		2	2	21	2	2		1		1	1				4	15	2	3	2	1				1	2	1
4	22	1		1	0	3	6	3	1	2	3	3	1	1	4	1	1	1		2	2	3	2	2		1		1	2	5	Candida	3	2	10	1					4		2	2	2
4	47	1		3	1	4	10	9	1	2	3	3	1	1	4	3	1	1		2	2	5	1			1		1	1				2	15	1					1		1	2	2
4	25	3		1	0	4	5	3	2	2	3	3	5	1	4	2	1	1		2	2	10	2	6	Condom	1		1	1				2	10	1					4		1	2	2
4	30	3		1	0	6	5	3	2	2	3	3	2	1	4	2	1	1		1	2	1	2	2		1		1	2	5	Candida	6	1	15	1					5	Late information	1	2	3
4	39	3		4	0	2	2	6	2	2	3	3	2	1	4	2	1	1		1	2	5	2	3		1		1	2	5	Candida	3	4	15	2	3	2	1				1	2	2
4	24	3		1	2	3	3	2	1	2	4	4	1	1	4	3	1	2	0.3	2	2	15	2	3		3			2	5	Candida	1	2	17	1					5	Fear	1	2	2
4	22	1		1	0	3	5	2	2	2	4	3	1.5	1	4	1	1	1		2	2	2	2	2		3			1				1	19	1					1		1	2	2
4	25	1		4	0	2	14	2	2	2	4	4	1	1	4	2	1	1		2	2	9	2	2		3			2	5	Candida	3	1	14	1					4		2	2	2
4	22	1		1	0	4	2	2	1	2	4	4	2	1	4	3	1	1		2	2	1	2	2		3			1				3	16	1					1		1	2	2
4	30	3		1	0	5	13	2	2	2	3	3	0.9	1	4	1	1	1		2	2	5	2	3		3			1				1	13	1					5	People were many so she was not worked on	1	2	2
4	29	1		1	3	3	7	3	3	2	2	2	0.1	1	4	2	1	1		1	1		2	6	Condom use.	1		2	2	5	Urinary tract infection.	2	5	17	1					3		1	2	3
4	18	3		1	5	5	4	1	2	2	3	3	0.1	1	4	1	1	1		2	2	2	1			3			1				2	14	1					1		2	2	3
4	23	3		1	6	3	2	2	3	2	3	3	0.1	1	4	2	1	1		2	2	2	2	2		1		2	2	1		2	5	16	1					5	The client says that in kumi they lack doctor's for cervical cancer screening.	2	2	3
4	25	3		1	3	2	6	1	4	2	3	3	0.1	1	4	2	1	1		2	2	8	2	1		1		2	2	5	Candidasis.	4	1	16	1					1		1	2	3
4	29	3		1	5	5	5	3	2	2	3	3	0.1	1	4	1	1	1		1	1		2	3		1		2	2	5	Urinary tract infection.	1	2	18	1					5	Lack of information about CC.	1	2	3
4	35	1		1	3	3	5	5	3	2	3	3	0.2	1	4	1	1	1		2	2	2	2	2		3			2	5	Urinary tract infection.	1	1	17	2	3	3	1				1	2	3
4	20	1		1	10	3	5	2	3	2	3	3	0.1	1	4	2	1	1		2	2	4	2	2		1		2	1				3	13	2	3	3	1				1	2	3
4	23	1		1	7	3	4	2	2	2	3	3	0.1	1	4	2	1	1		2	2	5	2	2		1		2	2	5	Urinary tract infection.	2	3	16	1					5	Client says she didn't have chance to screen.	2	2	3
4	20	1		1	5	3	5	2	3	2	3	3	0.1	1	4	1	1	1		2	2	2	2	2		1		1	2	5	Urinary tract infection.	1	3	12	2	3	3	1				1	1
4	23	1		1	45	3	2	2	2	2	3	3	0.1	1	4	2	1	1		2	2	12	2	3		1		2	2	5	Candida.	2	2	18	1					5	The client says she has never gone for screening	2	2	3
4	19	1		1	6	2	8	2	2	2	3	3	0.1	1	4	2	1	1		2	2	7	2	2		1		2	2	5	Urinary tract infection.	1	5	14	2	1	3	1				2	2	3
4	26	3		1	5	3	5	4	1	2	3	3	0.2	1	4	2	1	1		2	2	5	2	5		1		2	2	5	Urinary tract infection.	4	2	15	1					5	The client says she wasn't bathers about CC.	2	2	3
4	33	1		4	6	6	6	4	2	2	3	3	0.2	1	4	3	1	1		2	2	5	2	2		1		2	2	5	Urinary tract infection.	1	2	13	1					5	The client says had fear of screening	2	2	3
4	22	1		1	7	7	6	3	2	2	3	3	0.2	1	4	1	1	1		2	2	3	2	2		1		1	2	1		1	2	18	2	2	3	1				1	2	3
4	23	2		1	18	17	6	2	3	2	3	3	8	1	4	3	1	1		2	2	4	2	2		1		1	2	2		2	1	15	1					1		1	2	2
4	31	1		1	3	1	0.6	2	3	2	3	3	1	1	4	3	1	1		2	2	1	2	2		1		1	2	5	Candida	2	1	14	1					1		1	2	2
4	23	1		4	5	1	3	1	3	2	3	3	1	1	4	3	1	1		2	2	2	1			1		1	1				1	17	1					1		1	2	2
4	29	1		1	5	5	6	4	3	2	2	2	1	1	4	2	1	1		2	2	5	2	3		1		1	2	2		2	4	18	1					4		1	2	2
4	20	1		1	12	4	6	1	2	2	3	3	1	1	4	3	1	1		2	2	6	2	2		1		1	2	2		18	3	14	1					5	Never got a chance	1	2	2
4	18	3		1	5	2	3	1	3	2	3	3	1	1	4	2	1	2	0.2	2	2	5	2	1		1		2	2	5	Candida	2	1	15	1					1		1	2	1
4	26	1		1	3	3	1	2	3	2	3	3	1	1	4	2	1	1		1	1		1			1		1	2	2		2	4	15	1					1		1	2	2
4	24	4		1	3	3	2	1	3	2	3	3	1	1	4	2	1	1		2	2	2	2	2		1		2	2	1		1	2	15	2	1	2	1				1	2	2
4	28	3		1	3	3	1	0	3	2	3	3	1	1	4	3	1	1		2	2	2	2	2		1		1	2	5	Candida	2	1	17	1					5	Fear	1	2	2
5	32	4		1	1	3	3	4	3	2	3	3	2	1	5	1	1	1		2	2	3	2	2		1		2	1				1	16	1					2		1	2	1
5	30	1		4	3	3	5	2	3	1		4	1	1	5	2	1	1		2	2	6	2	2		1		2	2	5	Candida	5	1	14	1					2		2	2	1
5	28	1		1	5	7	10	5	2	1		4	2	1	5	2	2	2	2	2	2	5	1			1		2	1				1	15	2	2	2	1				1	2	1
5	27	3		1	2	3	1	3	2	2	3	3	2	1	5	2	1	1		2	2	10	1			1		2	1				1	18	2	2	2	1				1	2	1
5	23	1		1	1	5	10	1	2	2	3	3	2	1	5	1	1	1		1	1		2	2		1		2	1				1	18	1					1		1	2	1
5	26	1		1	3	5	1	1	2	1		4	2	1	5	1	1	1		1	1		2	3		1		2	1				1	20	1					4		1	2	1
5	27	3		1	5	7	20	2	3	1		4	5	1	5	3	1	1		2	2	15	2	5		1		2	1				1	17	1					5	Services have never reached her place	1	2	2
5	25	1		1	3	3	2	1	2	1		4	1	1	5	1	1	1		2	2	10	1			1		2	1				1	16	1					1		1	1
5	28	3		1	1	2	5	2	3	2	3	3	1	1	5	2	1	1		2	2	6	2	3		1		2	1				1	20	1					5	She fears the method used	1	2	2
5	31	1		4	2	1	2	2	2	2	3	3	1	1	5	1	1	1		2	2	15	2	3		1		2	1				1	14	1					5	She fears the method	1	2	2
5	25	1		1	2	4	7	3	3	1		4	0.5	1	5	1	1	1		1	1		2	2		1		1	1				1	18	1					1		1	2	1
5	28	1		1	2	5	1	3	2	2	3	3	2	1	5	1	1	1		2	2	7	2	3		1		1	1				1	14	1					5	She hasn't ton for screening	1	2	1
5	28	3		1	2	4	2	1	3	2	3	3	2	1	5	1	1	1		2	2	2	1			1		1	1				1	23	1					5	Never gotten opportunity to screen	1	2	1
5	21	3		4	2	1	1	2	3	2	3	3	3	1	5	2	1	1		2	2	0	2	2		1		2	1				1	17	1					1		1	2	2
4	30	3		4	4	5	5	6	2	1		4	5	1	4	2	2	2	2	2	2	1	2	3		1		2	2	2		1	1	11	2	1	2	1				1	2	1
4	26	3		1	3	5	10	2	3	1		4	0.5	1	4	2	1	1		1	1		2	3		1		1	2	2		3	1	15	1					5	She has never got chance to screen	1	2	1
4	23	1		1	2	4	3	1	3	1		4	0.5	1	4	2	1	1		2	2	3	2	5		1		1	2	5	Candida	5	1	15	1					1		1	2	1
4	23	1		1	6	6	10	0	3	1		4	3	1	4	2	1	1		1	1		1			1		2	1				1	15	1					1		1	2	1
4	20	1		1	5	5	6	0	3	1		4	2	1	4	2	1	1		1	1		2	3		1		2	1				1	14	2	2	1	1				1	2	2
4	18	1		1	3	8	0.3	0	3	1		4	0.5	1	4	2	1	1		1	1		2	1		3			2	1		2	1	15	1					1		1	2	1
4	19	1		1	3	3	3	0	3	2	3	3	2	1	3	1	1	1		1	2	0	1			3			1				1	16	1					1		1	2	1
4	18	1		1	3	8	2	0	2	1		4	2	1	4	2	1	1		1	1		2	1		3			1				1	14	1					1		1	1
5	32	1		1	4	2	11	5	2	1		4	4	1	5	2	1	1		2	2	5	2	3		1		2	1				1	20	1					5	They do not screen consistently so sometimes she goes and she's told they don't screen on that day	1	2	1
5	24	4		4	5	4	3	1	2	2	4	4	5	1	5	2	1	1		2	2	5	2	3		1		2	1				2	14	1					5	She's not had the opportunity to screen for it	1	2	1
5	26	3		1	4	2	5	2	5	2	4	4	5	1	5	2	1	1		2	2	8	1			1		2	2	5	Vaginal candida	1	1	17	2	2	2	1				1	2	2
5	35	3		4	0	1	7	3	2	1		4	5	1	5	2	1	1		2	2	10	2	2		2	2		1				1	12	2	2	3	1				1	2	2
5	22	3		1	5	3	4	2	2	2	4	4	5	1	5	2	1	1		2	2	1	2	2		1		2	1				1	16	2	1	2	1				1	2	2
5	25	3		2	5	2	3	2	2	2	3	3	5	1	5	2	1	1		1	1		2	2		1		1	1				1	16	1					3		2	2	2
5	19	1		1	8	4	3	1	2	2	3	3	5	1	5	2	1	1		2	2	3	2	2		1		2	1				1	16	1					4		1	2	2
5	37	3		3	4	3	5	6	1	1		4	5	1	5	2	1	1		1	1		2	2		1		1	1				1	15	1					3		2	2	2
5	25	1		1	5	3	6	2	2	1		4	5	1	5	2	1	1		1	2	1	2	2		1		2	1				1	15	2	1	3	1				2	2	2
5	21	1		1	7	3	3	1	5	1		4	5	1	5	2	1	1		2	2	2	2	2		1		2	1				1	17	1					5	Never had interest to do it	1	2	2
5	24	1		4	4	2	3	1	2	1		4	6	1	5	2	1	1		1	1		2	2		1		1	1				1	14	2	1	2	3				1	2	2
5	23	3		4	7	4	6	1	5	2	3	3	5	1	5	2	1	2	0.6	2	2	2	1			1		1	1				1	16	1					1		1	2	2
5	29	1		1	6	3	11	1	3	1		4	5	1	5	2	1	1		2	2	11	2	2		1		2	1				1	13	1					5	She was denied today the screening because she has 1 child	1	2	2
5	25	1		1	3	1	3	1	2	2	3	3	3	1	5	2	1	1		2	2	15	2	3		1		1	1				1	19	1					1		1	2	2
4	28	3		1	4	5	5	3	4	1		3	1	1	4	2	2	2	3	2	2	4	2	1		1		2	2	1		1	2	15	2	3	2	1				2	2	2
5	39	1		4	5	4	3	5	2	1		4	0.3	1	4	2	1	1		2	2	20	2	3		1		2	1				1	17	2	3	2	1				1	2	2
4	19	4		1	6	3	3	0	3	1		4	5	1	4	2	1	1		1	1		1			1		1	1				1	15	1					1		1	2	1
4	25	1		1	4	5	5	1	2	1		4	0.3	1	4	2	1	1		2	2	3	2	3		1		2	2	5	Candidiasis	1	1	18	1					5	She's never had an opportunity to do it	1	2	1
4	22	1		1	5	2	5	1	2	1		4	3	1	4	2	1	1		1	1		2	2		1		1	1				1	16	1					1		1	2	1
4	23	1		1	3	1	6	1	2	1		3	1	1	4	2	1	1		1	1		1			1		1	1				2	15	1					1		1	1
4	19	1		1	5	3	6	0	2	1		4	1	1	4	2	1	1		1	1		2	2		1		1	1				1	13	1					1		1	2	2
4	19	4		1	4	3	3	0	3	1		4	2	1	4	2	1	1		1	1		1			1		1	1				1	16	1					1		2	2	2
4	20	1		1	5	2	2	0	2	1		4	7	1	4	2	1	1		1	1		1			1		1	1				1	12	1					4		1	2	2
4	19	3		1	4	2	2	0	2	1		4	1	1	4	2	1	1		1	1		1			1		1	1				1	17	1					1		1	1
4	18	1		1	5	4	4	1	2	1		4	0.3	1	4	2	1	1		2	2	2	2	2		1		1	1				1	15	2	2	2	1				1	2	2
5	37	1		1	5	1	10	5	2	2	3	3	2	1	4	2	1	1		2	2	1	2	3		1		2	2	2		3	2	15	2	2	2	1				2	2	2
5	25	3		1	1	6	3	3	2	1		4	0.1	1	5	2	1	1		2	2	3	2	2		2	2		1				1	18	1					5	NEVER BEEN AROUND FOR SCREENING	1	2	2
5	26	1		1	8	2	4	1	2	2	3	3	1	1	5	2	1	1		2	2	2	2	2		1		2	1				1	16	2	2	2	1				1	2	2
5	31	4		5	3	1	1	6	2	2	3	3	2	1	5	2	1	1		1	2	1	2	3		1		2	1				4	13	2	1	2	1				1	2	2
5	34	3		2	1	1	10	3	3	1		3	2	1	5	2	1	1		1	1		2	1		1		2	2	1		1	1	16	1					5	SOMETIMES NURSES DO NOT TURN UP FOR SCREENING	1	2	1
5	23	3		1	5	4	3	3	3	2	3	3	2	1	5	2	1	1		2	2	5	2	2		2	2		1				2	18	2	3	2	1				2	2	2
5	24	1		1	2	1	1	1	3	1		4	1	2	3	1	1	1		1	2	13	2	3		1		2	1				1	22	2	1	2	1				1	2	2
5	24	1		2	1	1	2	1	3	1		3	2	1	5	2	1	1		2	2	5	1			1		1	1				1	18	1					1		1	2	2
5	21	1		1	2	1	0.3	1	3	1		4	1	2	3	2	1	1		2	2	3	2	2		1		1	1				1	16	1					1		1	2	2
4	34	3		1	5	3	7	3	3	1		4	3	1	4	2	1	1		2	2	7	2	3		1		2	1				1	16	1					1		1	2	2
4	21	1		1	4	2	0.6	1	2	1		4	2	1	4	3	1	1		1	1		2	3		1		1	1				1	16	1					1		1	2	2
4	31	1		1	4	3	2	3	3	2	3	3	1	1	4	2	1	1		2	2	1	2	2		1		2	2	1		3	1	17	1					5	Was always busy	1	2	2
4	18	1		1	4	2	2	0	3	1		4	1	1	4	2	1	1		1	1		2	3		1		1	1				1	17	1					1		1	2	2
4	26	2		1	10	3	2	2	2	2	3	3	1	1	4	2	1	1		1	1		2	3		1		2	1				1	16	1					5	SCREENING SERVICES COME LATE	1	2	2
4	25	1		1	5	3	10	2	2	1		4	4	1	4	2	1	1		1	1		2	3		1		2	1				5	16	1					1		1	2	2
4	23	1		1	20	4	10	3	2	1		4	0.3	1	4	2	1	1		1	1		2	3		1		2	1				5	17	1					1		1	2	2
4	29	1		1	3	2	4	2	2	1		4	0.1	1	4	2	1	1		1	1		2	3		1		1	1				5	14	1					1		1	2	1
4	30	3		1	20	3	1	4	2	1		3	0.6	1	4	2	1	1		1	1		2	2		1		1	2	1		1	1	15	1					1		2	2	2
5	30	1		1	0	6	5	3	3	1		4	3	1	5	3	1	1		2	2	10	2	2		1		2	1				1	17	1					1		1	2	1
5	26	2		4	4	5	1	2	3	2	3	3	1	1	3	2	1	1		2	2	1	2	3		1		1	1				1	20	1					5	Never bothered	1	2	2
3	24	1		1	3	2	1	0	2	1		4	1	1	3	1	1	1		2	2	1	2	3		1		1	1				1	17	1					1		1	2	2
3	27	4		1	4	3	7	1	3	1		4	4	1	6	2	1	2	0.1	2	2	0	2	1		1		1	1				1	13	2	2	2	1				1	2	1
3	22	3		1	2	2	2	1	3	1		4	1.5	1	3	2	1	1		2	2	1	1			2	2		1				1	17	1					5	Never bothered	2	2	1
3	26	1		2	4	3	1	1	3	2	3	3	2	1	3	3	1	2	0.3	2	2	4	2	3		1		1	1				1	18	1					5	Fear	1	2	2
3	23	1		2	7	3	1	2	2	1		4	2	1	3	2	1	1		2	2	2	1			1		1	1				1	16	2	3	2	1				1	2	1
3	37	2		1	1	3	3	2	3	2	2	2	1	1	3	1	1	1		2	2	11	2	2		1		1	1				4	16	1					5	No signs	1	2	2
3	30	1		4	4	2	12	3	1	1		4	0.7	1	3	2	2	2	23	1	2	23	2	2		1		1	2	4		1	1	14	2	3	2	1				2	2	1
4	30	1		3	2	2	23	3	3	2	3	3	0.1	1	4	2	1	1		1	1		2	2		1		2	2	1		2	3	16	2	2	3	1				2	2	3
4	25	3		1	4	8	2	0	3	2	3	3	0.1	1	4	2	2	1	13	2	2	13	2	3		1		2	1				2	17	1					4		2	2	3
4	32	2		1	8	7	20	2	2	2	3	3	0.1	1	4	1	1	1		2	2	7	2	2		2	2		1				4	16	1					4		2	2	3
4	23	2		1	17	12	14	4	2	2	3	3	0.1	1	4	1	2	2	3	2	2	3	2	2		1		2	2	5	Urinary tract infection.	3	1	17	1					4		1	2	3
4	23	1		1	6	6	5	2	2	2	3	3	0.3	1	4	2	1	1		2	2	5	2	5		1		2	2	5	Urinary tract infection.	2	1	17	2	3	1	1				2	2	3
4	22	1		1	4	3	2	1	2	2	3	3	0.3	1	4	2	1	1		2	2	1	2	6	Calender method.	2	2		2	5	Candida.	4	2	22	1					3		2	2	3
4	28	2		4	5	3	2	3	3	2	3	3	0.1	1	4	2	1	1		2	2	3	2	2		2	2		2	2		1	1	18	1					1		1	2	3
4	35	2		4	8	3	1	4	3	2	3	3	0.2	1	4	2	1	1		2	2	6	2	5		2	2		2	3		2	4	16	1					1		2	2	1
4	32	4		3	9	5	11	3	2	2	3	3	0.1	1	4	2	1	1		2	2	3	2	2		2	2		1				5	16	2	3	4					1	1
3	33	1		4	1	3	3	3	2	2	3	3	3.5	1	6	2	1	1		2	2	7	2	3		1		1	1				4	15	1					5	Never got time	1	2	1
3	27	3		1	0	5	5	4	3	1		1	3	1	3	3	2	2	9	2	2	6	2	2		2	2		1				4	14	1					5	Never had the chance and time	1	2	1
3	30	3		1	3	4	4	2	3	1		1	2	1	3	2	1	2	8	2	2	2	2	3		1		2	1				1	16	1					1		1	2	1
3	32	1		4	6	5	4	2	3	1		1	1	1	3	2	2	2	0.6	2	2	6	2	3		1		1	1				1	18	2	2	3	1				1	2	2
3	18	1		1	0	2	1.6	1	3	1		1	2	1	6	2	1	2	1	2	2	0	1			3			1				1	17	1					1		1	2	1
3	30	5	Baptist	1	5	3	6	0	4	2	1	1	2	1	3	2	1	1		2	2	1	2	3		1		1	1				1	13	1					1		1	2	2
3	29	4		4	4	3	3	3	3	1		1	2	1	3	2	2	2	1	2	2	10	2	2		1		1	1				1	15	1					1		2	2	2
3	21	1		4	2	3	0.3	1	2	1		1	2	1	6	2	1	1		2	2	1	2	2		2	2		1				3	16	1					1		1	2	2
3	46	1		4	7	3	8	4	4	2	3	3	3	2	5	3	1	1		2	2	8	2	6	Condoms	1		1	1				1	22	2	3	2	1				1	2	2
3	38	1		4	0	3	7	3	3	1		1	2	1	3	2	1	1		2	2	5	2	2		1		1	1				2	17	2	3	2	1				1	2	2
3	23	3		2	1	5	3	2	3	1		1	0.2	1	3	2	1	1		2	2	7	2	2		1		1	1				3	16	1					1		1	2	2
3	27	3		1	2	7	2	2	3	1		3	2	1	3	3	2	2	2	2	2	4	2	3		1		2	1				1	20	1					1		1	2	2
3	26	2		1	2	10	1	0	3	1		3	2	1	3	3	1	1		2	2	8	2	1		1		1	2	5	UTI	1	2	19	1					5	Time and fear	1	2	3
3	27	3		1	3	5	7	1	2	1		3	2	1	3	2	1	1		2	2	6	1			2	2		2	5	UTI	1	2	14	2	1	3	1				1	2	2
3	30	3		1	3	5	3	2	3	1		3	5	1	6	2	1	1		2	2	5	2	5		2	2		1				1	18	1					5	Not clear	1	2	3
3	36	1		3	2	10	10	3	3	1		3	2	1	6	2	1	2	8	2	2	10	2	4		2	2		1				1	17	2	1	3	2	2			2	2	3
3	28	3		1	2	5	5	2	2	1		3	1	1	3	2	1	1		2	2	4	2	2		2	1		1				2	12	1					5	Time	1	2	3
3	30	1		1	3	5	5	1	2	1		3	5	1	6	2	1	1		2	2	2	2	5		1		2	2	5	UTI	1	2	17	1					5	Time	2	2	3
3	27	1		1	2	4	4	2	3	1		3	5	1	6	3	1	1		2	2	15	2	2		2	2		1				2	20	1					1		1	2	3
3	35	3		1	3	6	3	1	2	1		3	1	1	3	3	1	1		2	2	3	2	1		1		1	2	1		1	2	12	1					1		1	2	2
2	30	1		1	1	3	6	1	3	1		3	1	1	3	3	2	2	7	2	2	7	1			1		2	1				2	13	1					5	Ignorance	1	2	3
3	35	4		4	2	8	13	2	3	1		3	1	1	3	3	1	2	2	1	2	8	2	2		1		1	1				1	15	1					1		1	2	3
3	28	1		2	1	4	2	3	2	1		3	1	1	3	3	1	1		2	2	7	2	5		2	2		1				2	15	2	1	3	1				1	2	2
3	24	3		1	2	2	1	3	3	1		3	1	2	5	3	1	1		2	2	8	2	2		1		1	1				2	18	1					1		1	2	3
